# Supplementary material for: The Role of Myeloperoxidase in Clozapine-Induced Inflammation: A Mechanistic Update for Idiosyncratic Drug-Induced Agranulocytosis
Source: Int J Mol Sci. 2023 Jan 8;24(2):1243. doi: 10.3390/ijms24021243 (PMC9862306; doi:10.3390/ijms24021243)
Supplement: Supplementary file 1 [file ijms-24-01243-s001.zip]

Archive with 1 entries (1 files):
- ijms-2118777-supplementary.pdf
